# Supplementary material for: Ellenberg Indicator Values Disclose Complex Environmental Filtering Processes in Plant Communities along an Elevational Gradient
Source: Biology (Basel). 2023 Jan 19;12(2):161. doi: 10.3390/biology12020161 (PMC9953212; doi:10.3390/biology12020161)
Supplement: Supplementary file 1 [file biology-12-00161-s001.zip]

Archive with 5 entries (5 files):
- Tables S4-S5.xlsx
- Tables S6-S11.xlsx
- Tables S12-S17.xlsx
- Figures S1-S6.pdf
- Tables S1-S3.xlsx
