# Supplementary material for: Ellenberg Indicator Values Disclose Complex Environmental Filtering Processes in Plant Communities along an Elevational Gradient
Source: Biology (Basel). 2023 Jan 19;12(2):161. doi: 10.3390/biology12020161 (PMC9953212; doi:10.3390/biology12020161)
Supplement: Supplementary file 1 [file biology-12-00161-s001.zip › Tables S6-S11.xlsx]

## Sheet: Table S6 Temperature
CWM											Fourth Corner Analysis										GLMM
																					no interaction		Fit GLMM Environment Only Model										with interaction		Fit GLMM TraitXEnvironment Model									ANOVA
> summary(m2b)											> summary(res.wt.tempe)
											Fourth-corner Statistics										> summary(mod_env.wt.tempe)												> summary(m8b) # this shows that the TraitXEnvironment interaction term is significant for temperature											> anova(mod_env.wt.tempe, m8b)
Call:											------------------------										Generalized linear mixed model fit by maximum likelihood (Laplace Approximation) ['glmerMod']												Generalized linear mixed model fit by maximum likelihood (Laplace Approximation) ['glmerMod']											Data: glmm.data.wt.tempe
lm(formula = temperature ~ Elevation, data = cwm.wt.tempe)											Permutation method Comb. 2 and 4 ( 999 permutations)										Family: binomial ( logit )												Family: binomial ( logit )											Models:
																					Formula: pa ~ Elevation + (Elevation | species) + (1 | Site)												Formula: pa ~ temperature * Elevation + (Elevation | species) + (1 | Site)											mod_env.wt.tempe: pa ~ Elevation + (Elevation | species) + (1 | Site)
Residuals:											Adjustment method for multiple comparisons: holm										Data: glmm.data.wt.tempe												Data: glmm.data.wt.tempe											m8b: pa ~ temperature * Elevation + (Elevation | species) + (1 | Site)
Min 1Q Median 3Q Max											Test Stat Obs Std.Obs																																	npar AIC BIC logLik deviance Chisq Df Pr(>Chisq)
-0.82278 -0.41967 -0.00734 0.30865 0.92460											1 Elevation / temperature r -0.4275074 -3.211805										AIC BIC logLik deviance df.resid												AIC BIC logLik deviance df.resid											mod_env.wt.tempe 6 2499.9 2536.9 -1243.9 2487.9
											Alter Pvalue Pvalue.adj										2499.9 2536.9 -1243.9 2487.9 3514												2467.0 2516.3 -1225.5 2451.0 3512											m8b 8 2467.0 2516.3 -1225.5 2451.0 36.895 2 9.735e-09 ***
Coefficients:											1 two-sided 0.001 0.001 ***																																	---
Estimate Std. Error t value Pr(>|t|)																					Scaled residuals:												Scaled residuals:											Signif. codes: 0 ‘***’ 0.001 ‘**’ 0.01 ‘*’ 0.05 ‘.’ 0.1 ‘ ’ 1
(Intercept) 7.4670872 0.3690523 20.233 9.19e-12 ***											---										Min 1Q Median 3Q Max												Min 1Q Median 3Q Max
Elevation -0.0013080 0.0002447 -5.344 0.000104 ***											Signif. codes: 0 ‘***’ 0.001 ‘**’ 0.01 ‘*’ 0.05 ‘.’ 0.1 ‘ ’ 1										-1.4061 -0.3865 -0.2819 -0.1885 10.0649												-1.3492 -0.3852 -0.2813 -0.1756 8.3664
---
Signif. codes:																					Random effects:												Random effects:
0 ‘***’ 0.001 ‘**’ 0.01 ‘*’ 0.05 ‘.’ 0.1 ‘ ’ 1																					Groups Name Variance Std.Dev. Corr												Groups Name Variance Std.Dev. Corr
																					species (Intercept) 0.1123 0.3351												species (Intercept) 0.1457 0.3817
Residual standard error: 0.5101 on 14 degrees of freedom																					Elevation 1.2935 1.1373 1.00												Elevation 1.0101 1.0050 1.00
Multiple R-squared: 0.6711,	Adjusted R-squared: 0.6476																				Site (Intercept) 0.1288 0.3588												Site (Intercept) 0.1390 0.3729
F-statistic: 28.56 on 1 and 14 DF, p-value: 0.0001035																					Number of obs: 3520, groups: species, 220; Site, 16												Number of obs: 3520, groups: species, 220; Site, 16
																					Fixed effects:												Fixed effects:
																					Estimate Std. Error z value Pr(>|z|)												Estimate Std. Error z value Pr(>|z|)
																					(Intercept) -2.43290 0.12392 -19.633 <2e-16 ***												(Intercept) -2.4386287 0.0005679 -4293.96 <2e-16 ***
																					Elevation -0.08346 0.14075 -0.593 0.553												temperature 0.0281351 0.0005676 49.57 <2e-16 ***
																					---												Elevation -0.0645132 0.0005677 -113.64 <2e-16 ***
																					Signif. codes: 0 ‘***’ 0.001 ‘**’ 0.01 ‘*’ 0.05 ‘.’ 0.1 ‘ ’ 1												temperature:Elevation -0.5272422 0.0005677 -928.66 <2e-16 ***
																																	---
																					Correlation of Fixed Effects:												Signif. codes: 0 ‘***’ 0.001 ‘**’ 0.01 ‘*’ 0.05 ‘.’ 0.1 ‘ ’ 1
																					(Intr)
																					Elevation 0.144												Correlation of Fixed Effects:
																																	(Intr) tmprtr Elevtn
																																	temperature 0.000
																																	Elevation 0.000 0.000
																																	tmprtr:Elvt 0.000 0.000 0.000
																																	optimizer (Nelder_Mead) convergence code: 0 (OK)
																																	Model failed to converge with max|grad| = 0.12523 (tol = 0.002, component 1)
																																	Model is nearly unidentifiable: very large eigenvalue
																																	- Rescale variables?

## Sheet: Table S7 Light
CWM											Fourth Corner Analysis											GLMM
																					no interaction		Fit GLMM Environment Only Model										with interaction		Fit GLMM TraitXEnvironment Model									ANOVA
> summary(m1b)											> summary(res.wt.light)
											Fourth-corner Statistics										> summary(mod_env.wt.light)												> summary(m7b) # this shows that the TraitXEnvironment interaction term is significant for light											> anova(mod_env.wt.light, m7b) # this shows that adding the traitXenv interaction significantly improves the model
Call:											------------------------										Generalized linear mixed model fit by maximum likelihood (Laplace Approximation) ['glmerMod']												Generalized linear mixed model fit by maximum likelihood (Laplace Approximation) ['glmerMod']											Data: glmm.data.wt.light
lm(formula = light ~ Elevation, data = cwm.wt.light)											Permutation method Comb. 2 and 4 ( 999 permutations)										Family: binomial ( logit )												Family: binomial ( logit )											Models:
																					Formula: pa ~ Elevation + (Elevation | species) + (1 | Site)												Formula: pa ~ light * Elevation + (Elevation | species) + (1 | Site)											mod_env.wt.light: pa ~ Elevation + (Elevation | species) + (1 | Site)
Residuals:											Adjustment method for multiple comparisons: holm										Data: glmm.data.wt.light												Data: glmm.data.wt.light											m7b: pa ~ light * Elevation + (Elevation | species) + (1 | Site)
Min 1Q Median 3Q Max											Test Stat Obs Std.Obs																																	npar AIC BIC logLik deviance Chisq Df Pr(>Chisq)
-4.0412 -0.2909 0.3817 1.1703 2.3609											1 Elevation / light r 0.4299505 1.772386										AIC BIC logLik deviance df.resid												AIC BIC logLik deviance df.resid											mod_env.wt.light 6 2898.5 2936.3 -1443.3 2886.5
											Alter Pvalue Pvalue.adj										2898.5 2936.3 -1443.3 2886.5 4010												2881.0 2931.3 -1432.5 2865.0 4008											m7b 8 2881.0 2931.3 -1432.5 2865.0 21.552 2 2.089e-05 ***
Coefficients:											1 two-sided 0.075 0.075 .																																	---
Estimate Std. Error t value Pr(>|t|)																					Scaled residuals:												Scaled residuals:											Signif. codes: 0 ‘***’ 0.001 ‘**’ 0.01 ‘*’ 0.05 ‘.’ 0.1 ‘ ’ 1
(Intercept) 5.4354298 1.3346567 4.073 0.00114 **											---										Min 1Q Median 3Q Max												Min 1Q Median 3Q Max
Elevation 0.0015762 0.0008851 1.781 0.09665 .											Signif. codes: 0 ‘***’ 0.001 ‘**’ 0.01 ‘*’ 0.05 ‘.’ 0.1 ‘ ’ 1										-1.4661 -0.3892 -0.2904 -0.1852 9.8773												-1.4072 -0.4006 -0.2844 -0.1747 12.2066
---
Signif. codes:																					Random effects:												Random effects:
0 ‘***’ 0.001 ‘**’ 0.01 ‘*’ 0.05 ‘.’ 0.1 ‘ ’ 1																					Groups Name Variance Std.Dev. Corr												Groups Name Variance Std.Dev. Corr
																					species (Intercept) 0.1375 0.3707												species (Intercept) 0.1151 0.3392
Residual standard error: 1.845 on 14 degrees of freedom																					Elevation 1.3055 1.1426 1.00												Elevation 1.1871 1.0895 1.00
Multiple R-squared: 0.1847,	Adjusted R-squared: 0.1264																				Site (Intercept) 0.1418 0.3765												Site (Intercept) 0.1523 0.3903
F-statistic: 3.171 on 1 and 14 DF, p-value: 0.09665																					Number of obs: 4016, groups: species, 251; Site, 16												Number of obs: 4016, groups: species, 251; Site, 16
																					Fixed effects:												Fixed effects:
																					Estimate Std. Error z value Pr(>|z|)												Estimate Std. Error z value Pr(>|z|)
																					(Intercept) -2.4068236 0.0005188 -4638.891 <2e-16 ***												(Intercept) -2.41457 0.12677 -19.047 < 2e-16 ***
																					Elevation -0.0043140 0.0005186 -8.319 <2e-16 ***												light 0.05509 0.06500 0.848 0.397
																					---												Elevation 0.01778 0.13967 0.127 0.899
																					Signif. codes: 0 ‘***’ 0.001 ‘**’ 0.01 ‘*’ 0.05 ‘.’ 0.1 ‘ ’ 1												light:Elevation 0.40604 0.08953 4.535 5.76e-06 ***
																																	---
																					Correlation of Fixed Effects:												Signif. codes: 0 ‘***’ 0.001 ‘**’ 0.01 ‘*’ 0.05 ‘.’ 0.1 ‘ ’ 1
																					(Intr)
																					Elevation 0.000												Correlation of Fixed Effects:
																					optimizer (Nelder_Mead) convergence code: 0 (OK)												(Intr) light Elevtn
																					Model failed to converge with max|grad| = 0.136326 (tol = 0.002, component 1)												light 0.036
																					Model is nearly unidentifiable: very large eigenvalue												Elevation 0.091 -0.125
																					- Rescale variables?												light:Elvtn -0.122 0.337 0.030
																																	optimizer (Nelder_Mead) convergence code: 0 (OK)
																																	Model failed to converge with max|grad| = 0.00227054 (tol = 0.002, component 1)

## Sheet: Table S8 Continentality
CWM											Fourth Corner Analysis											GLMM
																					no interaction		Fit GLMM Environment Only Model										with interaction		Fit GLMM TraitXEnvironment Model									ANOVA
> summary(m3b)											> summary(res.wt.conti)
											Fourth-corner Statistics										> summary(mod_env.wt.conti)												> summary(m9b) # this shows that the TraitXEnvironment interaction term is significant for continentality											> anova(mod_env.wt.conti, m9b)
Call:											------------------------										Generalized linear mixed model fit by maximum likelihood (Laplace Approximation) ['glmerMod']												Generalized linear mixed model fit by maximum likelihood (Laplace Approximation) ['glmerMod']											Data: glmm.data.wt.conti
lm(formula = continentality ~ Elevation, data = cwm.wt.conti)											Permutation method Comb. 2 and 4 ( 999 permutations)										Family: binomial ( logit )												Family: binomial ( logit )											Models:
																					Formula: pa ~ Elevation + (Elevation | species) + (1 | Site)												Formula: pa ~ continentality * Elevation + (Elevation | species) + (1 | Site)											mod_env.wt.conti: pa ~ Elevation + (Elevation | species) + (1 | Site)
Residuals:											Adjustment method for multiple comparisons: holm										Data: glmm.data.wt.conti												Data: glmm.data.wt.conti											m9b: pa ~ continentality * Elevation + (Elevation | species) + (1 | Site)
Min 1Q Median 3Q Max											Test Stat Obs																																	npar AIC BIC logLik deviance Chisq Df Pr(>Chisq)
-0.67858 -0.35057 0.04906 0.39128 0.73477											1 Elevation / continentality r -0.01875856										AIC BIC logLik deviance df.resid												AIC BIC logLik deviance df.resid											mod_env.wt.conti 6 2864.8 2902.5 -1426.4 2852.8
											Std.Obs Alter Pvalue Pvalue.adj										2864.8 2902.5 -1426.4 2852.8 3946												2867.8 2918.1 -1425.9 2851.8 3944											m9b 8 2867.8 2918.1 -1425.9 2851.8 0.9759 2 0.6139
Coefficients:											1 -0.1414361 two-sided 0.885 0.885
Estimate Std. Error t value Pr(>|t|)																					Scaled residuals:												Scaled residuals:
(Intercept) 5.1697583 0.3447157 14.997 5.1e-10 ***											---										Min 1Q Median 3Q Max												Min 1Q Median 3Q Max
Elevation -0.0002106 0.0002286 -0.921 0.373											Signif. codes: 0 ‘***’ 0.001 ‘**’ 0.01 ‘*’ 0.05 ‘.’ 0.1 ‘ ’ 1										-1.4822 -0.3914 -0.2920 -0.1841 10.1735												-1.4799 -0.3920 -0.2902 -0.1850 9.7002
---
Signif. codes:																					Random effects:												Random effects:
0 ‘***’ 0.001 ‘**’ 0.01 ‘*’ 0.05 ‘.’ 0.1 ‘ ’ 1																					Groups Name Variance Std.Dev. Corr												Groups Name Variance Std.Dev. Corr
																					species (Intercept) 0.1348 0.3671												species (Intercept) 0.1345 0.3668
Residual standard error: 0.4765 on 14 degrees of freedom																					Elevation 1.3333 1.1547 1.00												Elevation 1.3255 1.1513 1.00
Multiple R-squared: 0.05715,	Adjusted R-squared: -0.0102																				Site (Intercept) 0.1559 0.3948												Site (Intercept) 0.1542 0.3927
F-statistic: 0.8486 on 1 and 14 DF, p-value: 0.3726																					Number of obs: 3952, groups: species, 247; Site, 16												Number of obs: 3952, groups: species, 247; Site, 16
																					Fixed effects:												Fixed effects:
																					Estimate Std. Error z value Pr(>|z|)												Estimate Std. Error z value Pr(>|z|)
																					(Intercept) -2.4083699 0.0005204 -4628.086 <2e-16 ***												(Intercept) -2.4027871 0.0005247 -4579.31 <2e-16 ***
																					Elevation 0.0047400 0.0005201 9.113 <2e-16 ***												continentality 0.0140284 0.0005245 26.74 <2e-16 ***
																					---												Elevation 0.0084601 0.0005244 16.13 <2e-16 ***
																					Signif. codes: 0 ‘***’ 0.001 ‘**’ 0.01 ‘*’ 0.05 ‘.’ 0.1 ‘ ’ 1												continentality:Elevation -0.0745074 0.0005245 -142.06 <2e-16 ***
																																	---
																					Correlation of Fixed Effects:												Signif. codes: 0 ‘***’ 0.001 ‘**’ 0.01 ‘*’ 0.05 ‘.’ 0.1 ‘ ’ 1
																					(Intr)
																					Elevation 0.000												Correlation of Fixed Effects:
																					optimizer (Nelder_Mead) convergence code: 0 (OK)												(Intr) cntnnt Elevtn
																					Model failed to converge with max|grad| = 0.135948 (tol = 0.002, component 1)												continntlty 0.000
																					Model is nearly unidentifiable: very large eigenvalue												Elevation 0.000 0.000
																					- Rescale variables?												cntnntlty:E 0.000 0.000 0.000
																																	optimizer (Nelder_Mead) convergence code: 0 (OK)
																																	Model failed to converge with max|grad| = 0.135091 (tol = 0.002, component 1)
																																	Model is nearly unidentifiable: very large eigenvalue
																																	- Rescale variables?

## Sheet: Table S9 Moisture
CWM											Fourth Corner Analysis											GLMM
																					no interaction		Fit GLMM Environment Only Model										with interaction		Fit GLMM TraitXEnvironment Model									ANOVA
> summary(m4b)											> summary(res.wt.moist)
											Fourth-corner Statistics										> summary(mod_env.wt.moist)												> summary(m10b) # this shows that the TraitXEnvironment interaction term is significant for moisture											> anova(mod_env.wt.moist, m10b)
Call:											------------------------										Generalized linear mixed model fit by maximum likelihood (Laplace Approximation) ['glmerMod']												Generalized linear mixed model fit by maximum likelihood (Laplace Approximation) ['glmerMod']											Data: glmm.data.wt.moist
lm(formula = moisture ~ Elevation, data = cwm.wt.moist)											Permutation method Comb. 2 and 4 ( 999 permutations)										Family: binomial ( logit )												Family: binomial ( logit )											Models:
																					Formula: pa ~ Elevation + (Elevation | species) + (1 | Site)												Formula: pa ~ moisture * Elevation + (Elevation | species) + (1 | Site)											mod_env.wt.moist: pa ~ Elevation + (Elevation | species) + (1 | Site)
Residuals:											Adjustment method for multiple comparisons: holm										Data: glmm.data.wt.moist												Data: glmm.data.wt.moist											m10b: pa ~ moisture * Elevation + (Elevation | species) + (1 | Site)
Min 1Q Median 3Q Max											Test Stat Obs Std.Obs																																	npar AIC BIC logLik deviance Chisq Df Pr(>Chisq)
-1.05987 -0.68192 0.09085 0.61813 1.27079											1 Elevation / moist r -0.259474 -1.442009										AIC BIC logLik deviance df.resid												AIC BIC logLik deviance df.resid											mod_env.wt.moist 6 2764.9 2802.4 -1376.4 2752.9
											Alter Pvalue Pvalue.adj										2764.9 2802.4 -1376.4 2752.9 3818												2761.3 2811.3 -1372.6 2745.3 3816											m10b 8 2761.3 2811.3 -1372.6 2745.3 7.5875 2 0.02251 *
Coefficients:											1 two-sided 0.161 0.161																																	---
Estimate Std. Error t value Pr(>|t|)																					Scaled residuals:												Scaled residuals:											Signif. codes: 0 ‘***’ 0.001 ‘**’ 0.01 ‘*’ 0.05 ‘.’ 0.1 ‘ ’ 1
(Intercept) 4.2236496 0.6000828 7.038 5.88e-06 ***											---										Min 1Q Median 3Q Max												Min 1Q Median 3Q Max
Elevation -0.0004561 0.0003980 -1.146 0.271											Signif. codes: 0 ‘***’ 0.001 ‘**’ 0.01 ‘*’ 0.05 ‘.’ 0.1 ‘ ’ 1										-1.5015 -0.3879 -0.2883 -0.1876 9.5393												-1.4861 -0.3947 -0.2857 -0.1834 9.5455
---
Signif. codes:																					Random effects:												Random effects:
0 ‘***’ 0.001 ‘**’ 0.01 ‘*’ 0.05 ‘.’ 0.1 ‘ ’ 1																					Groups Name Variance Std.Dev. Corr												Groups Name Variance Std.Dev. Corr
																					species (Intercept) 0.1421 0.3770												species (Intercept) 0.1207 0.3474
Residual standard error: 0.8295 on 14 degrees of freedom																					Elevation 1.3085 1.1439 1.00												Elevation 1.2298 1.1090 1.00
Multiple R-squared: 0.08578,	Adjusted R-squared: 0.02047																				Site (Intercept) 0.1199 0.3463												Site (Intercept) 0.1198 0.3461
F-statistic: 1.314 on 1 and 14 DF, p-value: 0.271																					Number of obs: 3824, groups: species, 239; Site, 16												Number of obs: 3824, groups: species, 239; Site, 16
																					Fixed effects:												Fixed effects:
																					Estimate Std. Error z value Pr(>|z|)												Estimate Std. Error z value Pr(>|z|)
																					(Intercept) -2.39130 0.11861 -20.161 <2e-16 ***												(Intercept) -2.38641 0.11821 -20.187 < 2e-16 ***
																					Elevation -0.01998 0.13493 -0.148 0.882												moisture -0.11208 0.06519 -1.719 0.08557 .
																					---												Elevation -0.01506 0.13368 -0.113 0.91029
																					Signif. codes: 0 ‘***’ 0.001 ‘**’ 0.01 ‘*’ 0.05 ‘.’ 0.1 ‘ ’ 1												moisture:Elevation -0.23962 0.09122 -2.627 0.00862 **
																																	---
																					Correlation of Fixed Effects:												Signif. codes: 0 ‘***’ 0.001 ‘**’ 0.01 ‘*’ 0.05 ‘.’ 0.1 ‘ ’ 1
																					(Intr)
																					Elevation 0.144												Correlation of Fixed Effects:
																																	(Intr) moistr Elevtn
																																	moisture -0.012
																																	Elevation 0.128 0.076
																																	mstr:Elvtn 0.077 0.330 -0.010

## Sheet: Table S10 Reaction (pH)
CWM											Fourth Corner Analysis											GLMM
																					no interaction		Fit GLMM Environment Only Model										with interaction		Fit GLMM TraitXEnvironment Model									ANOVA
> summary(m5b)											> summary(res.wt.rph)
											Fourth-corner Statistics										> summary(mod_env.wt.rph)												> summary(m11b) # this shows that the TraitXEnvironment interaction term is significant for rph											> anova(mod_env.wt.rph, m11b)
Call:											------------------------										Generalized linear mixed model fit by maximum likelihood (Laplace Approximation) ['glmerMod']												Generalized linear mixed model fit by maximum likelihood (Laplace Approximation) ['glmerMod']											Data: glmm.data.wt.rph
lm(formula = rph ~ Elevation, data = cwm.wt.rph)											Permutation method Comb. 2 and 4 ( 999 permutations)										Family: binomial ( logit )												Family: binomial ( logit )											Models:
																					Formula: pa ~ Elevation + (Elevation | species) + (1 | Site)												Formula: pa ~ rph * Elevation + (Elevation | species) + (1 | Site)											mod_env.wt.rph: pa ~ Elevation + (Elevation | species) + (1 | Site)
Residuals:											Adjustment method for multiple comparisons: holm										Data: glmm.data.wt.rph												Data: glmm.data.wt.rph											m11b: pa ~ rph * Elevation + (Elevation | species) + (1 | Site)
Min 1Q Median 3Q Max											Test Stat Obs Std.Obs																																	npar AIC BIC logLik deviance Chisq Df Pr(>Chisq)
-1.9106 -0.4971 0.2424 0.5225 0.9631											1 Elevation / rph r -0.1921234 -1.114281										AIC BIC logLik deviance df.resid												AIC BIC logLik deviance df.resid											mod_env.wt.rph 6 2501.4 2538.3 -1244.7 2489.4
											Alter Pvalue Pvalue.adj										2501.4 2538.3 -1244.7 2489.4 3466												2503.0 2552.3 -1243.5 2487.0 3464											m11b 8 2503.1 2552.3 -1243.5 2487.1 2.3586 2 0.3075
Coefficients:											1 two-sided 0.33 0.33
Estimate Std. Error t value Pr(>|t|)																					Scaled residuals:												Scaled residuals:
(Intercept) 6.9836617 0.5755429 12.134 8.11e-09 ***											---										Min 1Q Median 3Q Max												Min 1Q Median 3Q Max
Elevation -0.0004015 0.0003817 -1.052 0.311											Signif. codes: 0 ‘***’ 0.001 ‘**’ 0.01 ‘*’ 0.05 ‘.’ 0.1 ‘ ’ 1										-1.3913 -0.3833 -0.2964 -0.1967 9.5765												-1.3984 -0.3828 -0.2946 -0.1988 9.2881
---
Signif. codes:																					Random effects:												Random effects:
0 ‘***’ 0.001 ‘**’ 0.01 ‘*’ 0.05 ‘.’ 0.1 ‘ ’ 1																					Groups Name Variance Std.Dev. Corr												Groups Name Variance Std.Dev. Corr
																					species (Intercept) 0.1078 0.3283												species (Intercept) 0.1091 0.3303
Residual standard error: 0.7956 on 14 degrees of freedom																					Elevation 1.1604 1.0772 1.00												Elevation 1.1498 1.0723 1.00
Multiple R-squared: 0.07324,	Adjusted R-squared: 0.007039																				Site (Intercept) 0.1161 0.3407												Site (Intercept) 0.1160 0.3407
F-statistic: 1.106 on 1 and 14 DF, p-value: 0.3107																					Number of obs: 3472, groups: species, 217; Site, 16												Number of obs: 3472, groups: species, 217; Site, 16
																					Fixed effects:												Fixed effects:
																					Estimate Std. Error z value Pr(>|z|)												Estimate Std. Error z value Pr(>|z|)
																					(Intercept) -2.36872 0.11828 -20.027 <2e-16 ***												(Intercept) -2.36986 0.11835 -20.024 <2e-16 ***
																					Elevation 0.05123 0.13522 0.379 0.705												rph 0.07323 0.06710 1.091 0.275
																					---												Elevation 0.05412 0.13504 0.401 0.689
																					Signif. codes: 0 ‘***’ 0.001 ‘**’ 0.01 ‘*’ 0.05 ‘.’ 0.1 ‘ ’ 1												rph:Elevation -0.07044 0.09403 -0.749 0.454
																																	---
																					Correlation of Fixed Effects:												Signif. codes: 0 ‘***’ 0.001 ‘**’ 0.01 ‘*’ 0.05 ‘.’ 0.1 ‘ ’ 1
																					(Intr)
																					Elevation 0.105												Correlation of Fixed Effects:
																																	(Intr) rph Elevtn
																																	rph -0.017
																																	Elevation 0.104 0.033
																																	rph:Elevatn 0.031 0.245 -0.016
																																	optimizer (Nelder_Mead) convergence code: 0 (OK)
																																	boundary (singular) fit: see help('isSingular')

## Sheet: Table S11 Nutrients
CWM											Fourth Corner Analysis											GLMM
> summary(m6b)											> summary(res.wt.nutri)										no interaction		Fit GLMM Environment Only Model										with interaction		Fit GLMM TraitXEnvironment Model									ANOVA
											Fourth-corner Statistics
Call:											------------------------										> summary(mod_env.wt.nutri)												> summary(m12b) # this shows that the TraitXEnvironment interaction term is significant for nutrients											> anova(mod_env.wt.nutri, m12b)
lm(formula = nutrients ~ Elevation, data = cwm.wt.nutri)											Permutation method Comb. 2 and 4 ( 999 permutations)										Generalized linear mixed model fit by maximum likelihood (Laplace Approximation) ['glmerMod']												Generalized linear mixed model fit by maximum likelihood (Laplace Approximation) ['glmerMod']											Data: glmm.data.wt.nutri
																					Family: binomial ( logit )												Family: binomial ( logit )											Models:
Residuals:											Adjustment method for multiple comparisons: holm										Formula: pa ~ Elevation + (Elevation | species) + (1 | Site)												Formula: pa ~ nutrients * Elevation + (Elevation | species) + (1 | Site)											mod_env.wt.nutri: pa ~ Elevation + (Elevation | species) + (1 | Site)
Min 1Q Median 3Q Max											Test Stat Obs Std.Obs										Data: glmm.data.wt.nutri												Data: glmm.data.wt.nutri											m12b: pa ~ nutrients * Elevation + (Elevation | species) + (1 | Site)
-1.98462 -0.83030 -0.08999 0.10612 2.74786											1 Elevation / nutrients r -0.2197348 -1.103723																																	npar AIC BIC logLik deviance Chisq Df Pr(>Chisq)
											Alter Pvalue Pvalue.adj										AIC BIC logLik deviance df.resid												AIC BIC logLik deviance df.resid											mod_env.wt.nutri 6 2644.7 2681.9 -1316.4 2632.7
Coefficients:											1 two-sided 0.289 0.289										2644.7 2681.9 -1316.4 2632.7 3626												2642.5 2692.1 -1313.2 2626.5 3624											m12b 8 2642.5 2692.1 -1313.2 2626.5 6.2566 2 0.04379 *
Estimate Std. Error t value Pr(>|t|)																																												---
(Intercept) 4.1490612 1.0536794 3.938 0.00149 **											---										Scaled residuals:												Scaled residuals:											Signif. codes: 0 ‘***’ 0.001 ‘**’ 0.01 ‘*’ 0.05 ‘.’ 0.1 ‘ ’ 1
Elevation -0.0005543 0.0006988 -0.793 0.44085											Signif. codes: 0 ‘***’ 0.001 ‘**’ 0.01 ‘*’ 0.05 ‘.’ 0.1 ‘ ’ 1										Min 1Q Median 3Q Max												Min 1Q Median 3Q Max
---																					-1.4579 -0.3913 -0.2897 -0.1922 9.1893												-1.4405 -0.3983 -0.2867 -0.1848 9.8026
Signif. codes:
0 ‘***’ 0.001 ‘**’ 0.01 ‘*’ 0.05 ‘.’ 0.1 ‘ ’ 1																					Random effects:												Random effects:
																					Groups Name Variance Std.Dev. Corr												Groups Name Variance Std.Dev. Corr
Residual standard error: 1.457 on 14 degrees of freedom																					species (Intercept) 0.12697 0.3563												species (Intercept) 0.11489 0.3390
Multiple R-squared: 0.04302,	Adjusted R-squared: -0.02534																				Elevation 1.27539 1.1293 1.00												Elevation 1.23205 1.1100 1.00
F-statistic: 0.6293 on 1 and 14 DF, p-value: 0.4408																					Site (Intercept) 0.09657 0.3108												Site (Intercept) 0.09934 0.3152
																					Number of obs: 3632, groups: species, 227; Site, 16												Number of obs: 3632, groups: species, 227; Site, 16
																					Fixed effects:												Fixed effects:
																					Estimate Std. Error z value Pr(>|z|)												Estimate Std. Error z value Pr(>|z|)
																					(Intercept) -2.36073 0.11216 -21.049 <2e-16 ***												(Intercept) -2.36416 0.11328 -20.869 <2e-16 ***
																					Elevation 0.02682 0.13052 0.206 0.837												nutrients -0.05536 0.06540 -0.846 0.3973
																					---												Elevation 0.03360 0.13068 0.257 0.7971
																					Signif. codes: 0 ‘***’ 0.001 ‘**’ 0.01 ‘*’ 0.05 ‘.’ 0.1 ‘ ’ 1												nutrients:Elevation -0.23318 0.09325 -2.501 0.0124 *
																																	---
																					Correlation of Fixed Effects:												Signif. codes: 0 ‘***’ 0.001 ‘**’ 0.01 ‘*’ 0.05 ‘.’ 0.1 ‘ ’ 1
																					(Intr)
																					Elevation 0.140												Correlation of Fixed Effects:
																					optimizer (Nelder_Mead) convergence code: 0 (OK)												(Intr) ntrnts Elevtn
																					boundary (singular) fit: see help('isSingular')												nutrients -0.040
																																	Elevation 0.123 0.077
																																	ntrnts:Elvt 0.083 0.311 -0.025
																																	optimizer (Nelder_Mead) convergence code: 0 (OK)
																																	boundary (singular) fit: see help('isSingular')
