# Supplementary material for: Ellenberg Indicator Values Disclose Complex Environmental Filtering Processes in Plant Communities along an Elevational Gradient
Source: Biology (Basel). 2023 Jan 19;12(2):161. doi: 10.3390/biology12020161 (PMC9953212; doi:10.3390/biology12020161)
Supplement: Supplementary file 1 [file biology-12-00161-s001.zip › Tables S12-S17.xlsx]

## Sheet: Table S12 Temperature 
CWM											Fourth Corner Analysis											GLMM
																						no interaction		Fit GLMM Environment Only Model									with interaction		Fit GLMM TraitXEnvironment Model									ANOVA
> summary(m2)											> summary(res.nt.tempe)
											Fourth-corner Statistics											> summary(mod_env.nt.tempe)											> summary(m8) # this shows that the TraitXEnvironment interaction term is significant for temperature											> anova(mod_env.nt.tempe, m8)
Call:											------------------------											Generalized linear mixed model fit by maximum likelihood (Laplace Approximation) ['glmerMod']											Generalized linear mixed model fit by maximum likelihood (Laplace Approximation) ['glmerMod']											Data: glmm.data.nt.tempe
lm(formula = temperature ~ Elevation, data = cwm.nt.tempe)											Permutation method Comb. 2 and 4 ( 999 permutations)											Family: binomial ( logit )											Family: binomial ( logit )											Models:
																						Formula: pa ~ Elevation + (Elevation | species) + (1 | Site)											Formula: pa ~ temperature * Elevation + (Elevation | species) + (1 | Site)											mod_env.nt.tempe: pa ~ Elevation + (Elevation | species) + (1 | Site)
Residuals:											Adjustment method for multiple comparisons: holm											Data: glmm.data.nt.tempe											Data: glmm.data.nt.tempe											m8: pa ~ temperature * Elevation + (Elevation | species) + (1 | Site)
Min 1Q Median 3Q Max											Test Stat Obs Std.Obs Alter Pvalue Pvalue.adj											Control: glmerControl(optimizer = "Nelder_Mead")											Control: glmerControl(optimizer = "Nelder_Mead")											npar AIC BIC logLik deviance Chisq Df Pr(>Chisq)
-0.74331 -0.47327 -0.00856 0.39962 0.94083											1 Elevation / temperature r -0.427373 -3.143998 two-sided 0.001 0.001 ***																																	mod_env.nt.tempe 6 2475.0 2511.9 -1231.5 2463.0
																						AIC BIC logLik deviance df.resid											AIC BIC logLik deviance df.resid											m8 8 2444.2 2493.5 -1214.1 2428.2 34.777 2 2.808e-08 ***
Coefficients:											---											2475.0 2512.0 -1231.5 2463.0 3498											2444.2 2493.5 -1214.1 2428.2 3496											---
Estimate Std. Error t value Pr(>|t|)											Signif. codes: 0 ‘***’ 0.001 ‘**’ 0.01 ‘*’ 0.05 ‘.’ 0.1 ‘ ’ 1																																	Signif. codes: 0 ‘***’ 0.001 ‘**’ 0.01 ‘*’ 0.05 ‘.’ 0.1 ‘ ’ 1
(Intercept) 7.2888881 0.3934409 18.526 3.03e-11 ***																						Scaled residuals:											Scaled residuals:
Elevation -0.0012200 0.0002609 -4.676 0.000357 ***																						Min 1Q Median 3Q Max											Min 1Q Median 3Q Max
---																						-1.3975 -0.3844 -0.2820 -0.1893 9.8603											-1.3381 -0.3812 -0.2802 -0.1787 8.1911
Signif. codes: 0 ‘***’ 0.001 ‘**’ 0.01 ‘*’ 0.05 ‘.’ 0.1 ‘ ’ 1
																						Random effects:											Random effects:
Residual standard error: 0.5439 on 14 degrees of freedom																						Groups Name Variance Std.Dev. Corr											Groups Name Variance Std.Dev. Corr
Multiple R-squared: 0.6096,	Adjusted R-squared: 0.5817																					species (Intercept) 0.1153 0.3396											species (Intercept) 0.1489 0.3859
F-statistic: 21.86 on 1 and 14 DF, p-value: 0.0003573																						Elevation 1.2729 1.1282 1.00											Elevation 1.0007 1.0003 1.00
																						Site (Intercept) 0.1108 0.3328											Site (Intercept) 0.1164 0.3412
																						Number of obs: 3504, groups: species, 219; Site, 16											Number of obs: 3504, groups: species, 219; Site, 16
																						Fixed effects:											Fixed effects:
																						Estimate Std. Error z value Pr(>|z|)											Estimate Std. Error z value Pr(>|z|)
																						(Intercept) -2.43549 0.11926 -20.421 <2e-16 ***											(Intercept) -2.44761 0.12186 -20.085 < 2e-16 ***
																						Elevation -0.07486 0.13642 -0.549 0.583											temperature 0.01776 0.07162 0.248 0.804
																						---											Elevation -0.06864 0.13356 -0.514 0.607
																						Signif. codes: 0 ‘***’ 0.001 ‘**’ 0.01 ‘*’ 0.05 ‘.’ 0.1 ‘ ’ 1											temperature:Elevation -0.51784 0.09224 -5.614 1.98e-08 ***
																																	---
																						Correlation of Fixed Effects:											Signif. codes: 0 ‘***’ 0.001 ‘**’ 0.01 ‘*’ 0.05 ‘.’ 0.1 ‘ ’ 1
																						(Intr)
																						Elevation 0.155											Correlation of Fixed Effects:
																						optimizer (bobyqa) convergence code: 0 (OK)											(Intr) tmprtr Elevtn
																						boundary (singular) fit: see help('isSingular')											temperature 0.076
																																	Elevation 0.160 0.211
																																	tmprtr:Elvt 0.187 0.302 -0.006
																																	optimizer (nloptwrap) convergence code: 0 (OK)
																																	boundary (singular) fit: see help('isSingular')

## Sheet: Table S13 Light
CWM											Fourth Corner Analysis											GLMM
																					no interaction		Fit GLMM Environment Only Model										with interaction		Fit GLMM TraitXEnvironment Model									ANOVA
> summary(m1)											> summary(res.nt.light)
											Fourth-corner Statistics										> summary(mod_env.nt.light)												> m7 <- glmer(pa ~ light*Elevation + (Elevation|species) + (1|Site), data=glmm.data.nt.light,											> anova(mod_env.nt.light, m7) # this shows that adding the traitXenv interaction significantly improves the model
Call:											------------------------										Generalized linear mixed model fit by maximum likelihood (Laplace Approximation) ['glmerMod']												+ family = binomial, control = glmerControl(optimizer = "Nelder_Mead"))											Data: glmm.data.nt.light
lm(formula = light ~ Elevation, data = cwm.nt.light)											Permutation method Comb. 2 and 4 ( 999 permutations)										Family: binomial ( logit )												> summary(m7) # this shows that the TraitXEnvironment interaction term is significant for light											Models:
																					Formula: pa ~ Elevation + (Elevation | species) + (1 | Site)												Generalized linear mixed model fit by maximum likelihood (Laplace Approximation) ['glmerMod']											mod_env.nt.light: pa ~ Elevation + (Elevation | species) + (1 | Site)
Residuals:											Adjustment method for multiple comparisons: holm										Data: glmm.data.nt.light												Family: binomial ( logit )											m7: pa ~ light * Elevation + (Elevation | species) + (1 | Site)
Min 1Q Median 3Q Max											Test Stat Obs Std.Obs Alter Pvalue Pvalue.adj										Control: glmerControl(optimizer = "Nelder_Mead")												Formula: pa ~ light * Elevation + (Elevation | species) + (1 | Site)											npar AIC BIC logLik deviance Chisq Df Pr(>Chisq)
-3.9506 -0.2953 0.3690 1.1349 2.3067											1 Elevation / light r 0.3799764 1.714149 two-sided 0.077 0.077 .																						Data: glmm.data.nt.light											mod_env.nt.light 6 2873.2 2910.9 -1430.6 2861.2
																					AIC BIC logLik deviance df.resid												Control: glmerControl(optimizer = "Nelder_Mead")											m7 8 2857.2 2907.6 -1420.6 2841.2 19.895 2 4.785e-05 ***
Coefficients:											---										2873.1 2910.9 -1430.6 2861.1 3994																							---
Estimate Std. Error t value Pr(>|t|)											Signif. codes: 0 ‘***’ 0.001 ‘**’ 0.01 ‘*’ 0.05 ‘.’ 0.1 ‘ ’ 1																						AIC BIC logLik deviance df.resid											Signif. codes: 0 ‘***’ 0.001 ‘**’ 0.01 ‘*’ 0.05 ‘.’ 0.1 ‘ ’ 1
(Intercept) 5.5127792 1.3061404 4.221 0.000855 ***																					Scaled residuals:												2857.3 2907.6 -1420.6 2841.3 3992
Elevation 0.0015389 0.0008662 1.777 0.097356 .																					Min 1Q Median 3Q Max
---																					-1.4539 -0.3869 -0.2904 -0.1874 9.7277												Scaled residuals:
Signif. codes: 0 ‘***’ 0.001 ‘**’ 0.01 ‘*’ 0.05 ‘.’ 0.1 ‘ ’ 1																																	Min 1Q Median 3Q Max
																					Random effects:												-1.3991 -0.3983 -0.2818 -0.1780 11.5981
Residual standard error: 1.805 on 14 degrees of freedom																					Groups Name Variance Std.Dev. Corr
Multiple R-squared: 0.184,	Adjusted R-squared: 0.1257																				species (Intercept) 0.1358 0.3685												Random effects:
F-statistic: 3.156 on 1 and 14 DF, p-value: 0.09736																					Elevation 1.2813 1.1320 1.00												Groups Name Variance Std.Dev. Corr
																					Site (Intercept) 0.1259 0.3548												species (Intercept) 0.1165 0.3413
																					Number of obs: 4000, groups: species, 250; Site, 16												Elevation 1.1649 1.0793 1.00
																																	Site (Intercept) 0.1352 0.3677
																					Fixed effects:												Number of obs: 4000, groups: species, 250; Site, 16
																					Estimate Std. Error z value Pr(>|z|)
																					(Intercept) -2.4033231 0.0005322 -4515.81 <2e-16 ***												Fixed effects:
																					Elevation 0.0079555 0.0005319 14.96 <2e-16 ***												Estimate Std. Error z value Pr(>|z|)
																					---												(Intercept) -2.41362 0.12221 -19.750 < 2e-16 ***
																					Signif. codes: 0 ‘***’ 0.001 ‘**’ 0.01 ‘*’ 0.05 ‘.’ 0.1 ‘ ’ 1												light 0.06987 0.06523 1.071 0.284
																																	Elevation 0.02224 0.13544 0.164 0.870
																					Correlation of Fixed Effects:												light:Elevation 0.39292 0.08906 4.412 1.03e-05 ***
																					(Intr)												---
																					Elevation 0.000												Signif. codes: 0 ‘***’ 0.001 ‘**’ 0.01 ‘*’ 0.05 ‘.’ 0.1 ‘ ’ 1
																					optimizer (Nelder_Mead) convergence code: 0 (OK)
																					Model failed to converge with max|grad| = 0.13296 (tol = 0.002, component 1)												Correlation of Fixed Effects:
																					Model is nearly unidentifiable: very large eigenvalue												(Intr) light Elevtn
																					- Rescale variables?												light 0.030
																																	Elevation 0.098 -0.127
																																	light:Elvtn -0.123 0.339 0.027

## Sheet: Table S14 Continentality 
CWM											Fourth Corner Analysis											GLMM
																					no interaction		Fit GLMM Environment Only Model										with interaction		Fit GLMM TraitXEnvironment Model									ANOVA
> summary(m3)											> summary(res.nt.conti)
											Fourth-corner Statistics										> summary(mod_env.nt.conti)												> summary(m9) # this shows that the TraitXEnvironment interaction term is significant for continentality											> anova(mod_env.nt.conti, m9)
Call:											------------------------										Generalized linear mixed model fit by maximum likelihood (Laplace Approximation) ['glmerMod']												Generalized linear mixed model fit by maximum likelihood (Laplace Approximation) ['glmerMod']											Data: glmm.data.nt.conti
lm(formula = continentality ~ Elevation, data = cwm.nt.conti)											Permutation method Comb. 2 and 4 ( 999 permutations)										Family: binomial ( logit )												Family: binomial ( logit )											Models:
																					Formula: pa ~ Elevation + (Elevation | species) + (1 | Site)												Formula: pa ~ continentality * Elevation + (Elevation | species) + (1 | Site)											mod_env.nt.conti: pa ~ Elevation + (Elevation | species) + (1 | Site)
Residuals:											Adjustment method for multiple comparisons: holm										Data: glmm.data.nt.conti												Data: glmm.data.nt.conti											m9: pa ~ continentality * Elevation + (Elevation | species) + (1 | Site)
Min 1Q Median 3Q Max											Test Stat Obs Std.Obs Alter Pvalue Pvalue.adj										Control: glmerControl(optimizer = "Nelder_Mead")												Control: glmerControl(optimizer = "Nelder_Mead")											npar AIC BIC logLik deviance Chisq Df Pr(>Chisq)
-0.5599 -0.4463 0.0412 0.3652 0.7278											1 Elevation / continentality r -0.05843765 -0.5291719 two-sided 0.597 0.597																																	mod_env.nt.conti 6 2839.9 2877.6 -1413.9 2827.9
																					AIC BIC logLik deviance df.resid												AIC BIC logLik deviance df.resid											m9 8 2842.7 2892.9 -1413.3 2826.7 1.2055 2 0.5473
Coefficients:											---										2839.9 2877.6 -1413.9 2827.9 3930												2842.7 2892.9 -1413.3 2826.7 3928
Estimate Std. Error t value Pr(>|t|)											Signif. codes: 0 ‘***’ 0.001 ‘**’ 0.01 ‘*’ 0.05 ‘.’ 0.1 ‘ ’ 1
(Intercept) 5.2153777 0.3257922 16.008 2.15e-10 ***																					Scaled residuals:												Scaled residuals:
Elevation -0.0002316 0.0002161 -1.072 0.302																					Min 1Q Median 3Q Max												Min 1Q Median 3Q Max
---																					-1.4765 -0.3903 -0.2891 -0.1865 9.9206												-1.4747 -0.3887 -0.2906 -0.1869 9.3234
Signif. codes: 0 ‘***’ 0.001 ‘**’ 0.01 ‘*’ 0.05 ‘.’ 0.1 ‘ ’ 1
																					Random effects:												Random effects:
Residual standard error: 0.4503 on 14 degrees of freedom																					Groups Name Variance Std.Dev. Corr												Groups Name Variance Std.Dev. Corr
Multiple R-squared: 0.07583,	Adjusted R-squared: 0.009817																				species (Intercept) 0.1383 0.3719												species (Intercept) 0.1403 0.3746
F-statistic: 1.149 on 1 and 14 DF, p-value: 0.3019																					Elevation 1.3032 1.1416 1.00												Elevation 1.2790 1.1309 1.00
																					Site (Intercept) 0.1390 0.3728												Site (Intercept) 0.1417 0.3764
																					Number of obs: 3936, groups: species, 246; Site, 16												Number of obs: 3936, groups: species, 246; Site, 16
																					Fixed effects:												Fixed effects:
																					Estimate Std. Error z value Pr(>|z|)												Estimate Std. Error z value Pr(>|z|)
																					(Intercept) -2.4037554 0.0005286 -4547.58 <2e-16 ***												(Intercept) -2.411049 0.124652 -19.342 <2e-16 ***
																					Elevation 0.0113414 0.0005283 21.47 <2e-16 ***												continentality 0.014929 0.062543 0.239 0.811
																					---												Elevation 0.006368 0.138883 0.046 0.963
																					Signif. codes: 0 ‘***’ 0.001 ‘**’ 0.01 ‘*’ 0.05 ‘.’ 0.1 ‘ ’ 1												continentality:Elevation -0.089834 0.090020 -0.998 0.318
																																	---
																					Correlation of Fixed Effects:												Signif. codes: 0 ‘***’ 0.001 ‘**’ 0.01 ‘*’ 0.05 ‘.’ 0.1 ‘ ’ 1
																					(Intr)
																					Elevation 0.000												Correlation of Fixed Effects:
																					optimizer (Nelder_Mead) convergence code: 0 (OK)												(Intr) cntnnt Elevtn
																					boundary (singular) fit: see help('isSingular')												continntlty 0.008
																																	Elevation 0.121 0.033
																																	cntnntlty:E 0.021 0.307 -0.003
																																	optimizer (Nelder_Mead) convergence code: 0 (OK)
																																	Model failed to converge with max|grad| = 0.189411 (tol = 0.002, component 1)

## Sheet: Table S15 Moisture
CWM											Fourth Corner Analysis											GLMM
																					no interaction		Fit GLMM Environment Only Model										with interaction		Fit GLMM TraitXEnvironment Model									ANOVA
> summary(m4)											> summary(res.nt.moist)
											Fourth-corner Statistics										> summary(mod_env.nt.moist)												> summary(m10) # this shows that the TraitXEnvironment interaction term is significant for moisture											> anova(mod_env.nt.moist, m10)
Call:											------------------------										Generalized linear mixed model fit by maximum likelihood (Laplace Approximation) ['glmerMod']												Generalized linear mixed model fit by maximum likelihood (Laplace Approximation) ['glmerMod']											Data: glmm.data.nt.moist
lm(formula = moisture ~ Elevation, data = cwm.nt.moist)											Permutation method Comb. 2 and 4 ( 999 permutations)										Family: binomial ( logit )												Family: binomial ( logit )											Models:
																					Formula: pa ~ Elevation + (Elevation | species) + (1 | Site)												Formula: pa ~ moisture * Elevation + (Elevation | species) + (1 | Site)											mod_env.nt.moist: pa ~ Elevation + (Elevation | species) + (1 | Site)
Residuals:											Adjustment method for multiple comparisons: holm										Data: glmm.data.nt.moist												Data: glmm.data.nt.moist											m10: pa ~ moisture * Elevation + (Elevation | species) + (1 | Site)
Min 1Q Median 3Q Max											Test Stat Obs Std.Obs Alter Pvalue Pvalue.adj										Control: glmerControl(optimizer = "bobyqa")												Control: glmerControl(optimizer = "Nelder_Mead")											npar AIC BIC logLik deviance Chisq Df Pr(>Chisq)
-1.07268 -0.68165 0.09053 0.62768 1.25905											1 Elevation / moist r -0.2206066 -1.343918 two-sided 0.193 0.193																																	mod_env.nt.moist 6 2742.8 2780.3 -1365.4 2730.8
																					AIC BIC logLik deviance df.resid												AIC BIC logLik deviance df.resid											m10 8 2739.2 2789.2 -1361.6 2723.2 7.5601 2 0.02282 *
Coefficients:											---										2742.8 2780.3 -1365.4 2730.8 3802												2739.2 2789.2 -1361.6 2723.2 3800											---
Estimate Std. Error t value Pr(>|t|)											Signif. codes: 0 ‘***’ 0.001 ‘**’ 0.01 ‘*’ 0.05 ‘.’ 0.1 ‘ ’ 1																																	Signif. codes: 0 ‘***’ 0.001 ‘**’ 0.01 ‘*’ 0.05 ‘.’ 0.1 ‘ ’ 1
(Intercept) 4.2649058 0.6088200 7.005 6.2e-06 ***																					Scaled residuals:												Scaled residuals:
Elevation -0.0004774 0.0004038 -1.182 0.257																					Min 1Q Median 3Q Max												Min 1Q Median 3Q Max
---																					-1.4979 -0.3859 -0.2876 -0.1890 9.3544												-1.4822 -0.3927 -0.2840 -0.1854 9.3429
Signif. codes: 0 ‘***’ 0.001 ‘**’ 0.01 ‘*’ 0.05 ‘.’ 0.1 ‘ ’ 1
																					Random effects:												Random effects:
Residual standard error: 0.8416 on 14 degrees of freedom																					Groups Name Variance Std.Dev. Corr												Groups Name Variance Std.Dev. Corr
Multiple R-squared: 0.0908,	Adjusted R-squared: 0.02586																				species (Intercept) 0.1471 0.3835												species (Intercept) 0.1251 0.3537
F-statistic: 1.398 on 1 and 14 DF, p-value: 0.2567																					Elevation 1.2903 1.1359 1.00												Elevation 1.2112 1.1005 1.00
																					Site (Intercept) 0.1077 0.3282												Site (Intercept) 0.1075 0.3279
																					Number of obs: 3808, groups: species, 238; Site, 16												Number of obs: 3808, groups: species, 238; Site, 16
																					Fixed effects:												Fixed effects:
																					Estimate Std. Error z value Pr(>|z|)												Estimate Std. Error z value Pr(>|z|)
																					(Intercept) -2.39304 0.11538 -20.740 <2e-16 ***												(Intercept) -2.38782 0.11491 -20.779 < 2e-16 ***
																					Elevation -0.01525 0.13179 -0.116 0.908												moisture -0.11511 0.06561 -1.754 0.07937 .
																					---												Elevation -0.01057 0.13046 -0.081 0.93545
																					Signif. codes: 0 ‘***’ 0.001 ‘**’ 0.01 ‘*’ 0.05 ‘.’ 0.1 ‘ ’ 1												moisture:Elevation -0.23725 0.09093 -2.609 0.00908 **
																																	---
																					Correlation of Fixed Effects:												Signif. codes: 0 ‘***’ 0.001 ‘**’ 0.01 ‘*’ 0.05 ‘.’ 0.1 ‘ ’ 1
																					(Intr)
																					Elevation 0.154												Correlation of Fixed Effects:
																					optimizer (bobyqa) convergence code: 0 (OK)												(Intr) moistr Elevtn
																					boundary (singular) fit: see help('isSingular')												moisture -0.011
																																	Elevation 0.137 0.077
																																	mstr:Elvtn 0.078 0.333 -0.009
																																	optimizer (Nelder_Mead) convergence code: 0 (OK)
																																	boundary (singular) fit: see help('isSingular')

## Sheet: Table S16 Reaction (pH)
CWM											Fourth Corner Analysis											GLMM
																					no interaction		Fit GLMM Environment Only Model										with interaction		Fit GLMM TraitXEnvironment Model									ANOVA
> summary(m5)											> summary(res.nt.rph)
											Fourth-corner Statistics										> summary(mod_env.nt.rph)												> summary(m11) # this shows that the TraitXEnvironment interaction term is significant for rph											> anova(mod_env.nt.rph, m11)
Call:											------------------------										Generalized linear mixed model fit by maximum likelihood (Laplace Approximation) ['glmerMod']												Generalized linear mixed model fit by maximum likelihood (Laplace Approximation) ['glmerMod']											Data: glmm.data.nt.rph
lm(formula = rph ~ Elevation, data = cwm.nt.rph)											Permutation method Comb. 2 and 4 ( 999 permutations)										Family: binomial ( logit )												Family: binomial ( logit )											Models:
																					Formula: pa ~ Elevation + (Elevation | species) + (1 | Site)												Formula: pa ~ rph * Elevation + (Elevation | species) + (1 | Site)											mod_env.nt.rph: pa ~ Elevation + (Elevation | species) + (1 | Site)
Residuals:											Adjustment method for multiple comparisons: holm										Data: glmm.data.nt.rph												Data: glmm.data.nt.rph											m11: pa ~ rph * Elevation + (Elevation | species) + (1 | Site)
Min 1Q Median 3Q Max											Test Stat Obs Std.Obs Alter Pvalue Pvalue.adj										Control: glmerControl(optimizer = "bobyqa")												Control: glmerControl(optimizer = "nloptwrap")											npar AIC BIC logLik deviance Chisq Df Pr(>Chisq)
-1.9093 -0.4911 0.2467 0.5275 0.9636											1 Elevation / rph r -0.1878478 -0.9955652 two-sided 0.381 0.381																																	mod_env.nt.rph 6 2498.3 2535.2 -1243.2 2486.3
																					AIC BIC logLik deviance df.resid												AIC BIC logLik deviance df.resid											m11 8 2500.0 2549.2 -1242.0 2484.0 2.3073 2 0.3155
Coefficients:											---										2498.3 2535.2 -1243.2 2486.3 3466												2500.0 2549.2 -1242.0 2484.0 3464
Estimate Std. Error t value Pr(>|t|)											Signif. codes: 0 ‘***’ 0.001 ‘**’ 0.01 ‘*’ 0.05 ‘.’ 0.1 ‘ ’ 1
(Intercept) 6.9744294 0.5761382 12.105 8.36e-09 ***																					Scaled residuals:												Scaled residuals:
Elevation -0.0003971 0.0003821 -1.039 0.316																					Min 1Q Median 3Q Max												Min 1Q Median 3Q Max
---																					-1.3906 -0.3826 -0.2967 -0.1974 9.5090												-1.3969 -0.3826 -0.2942 -0.1990 9.2258
Signif. codes: 0 ‘***’ 0.001 ‘**’ 0.01 ‘*’ 0.05 ‘.’ 0.1 ‘ ’ 1
																					Random effects:												Random effects:
Residual standard error: 0.7964 on 14 degrees of freedom																					Groups Name Variance Std.Dev. Corr												Groups Name Variance Std.Dev. Corr
Multiple R-squared: 0.07164,	Adjusted R-squared: 0.005326																				species (Intercept) 0.1093 0.3306												species (Intercept) 0.1106 0.3326
F-statistic: 1.08 on 1 and 14 DF, p-value: 0.3162																					Elevation 1.1522 1.0734 1.00												Elevation 1.1418 1.0686 1.00
																					Site (Intercept) 0.1124 0.3352												Site (Intercept) 0.1123 0.3352
																					Number of obs: 3472, groups: species, 217; Site, 16												Number of obs: 3472, groups: species, 217; Site, 16
																					Fixed effects:												Fixed effects:
																					Estimate Std. Error z value Pr(>|z|)												Estimate Std. Error z value Pr(>|z|)
																					(Intercept) -2.36899 0.11727 -20.201 <2e-16 ***												(Intercept) -2.37006 0.11734 -20.198 <2e-16 ***
																					Elevation 0.05176 0.13417 0.386 0.7												rph 0.07233 0.06715 1.077 0.281
																					---												Elevation 0.05459 0.13399 0.407 0.684
																					Signif. codes: 0 ‘***’ 0.001 ‘**’ 0.01 ‘*’ 0.05 ‘.’ 0.1 ‘ ’ 1												rph:Elevation -0.06967 0.09382 -0.743 0.458
																																	---
																					Correlation of Fixed Effects:												Signif. codes: 0 ‘***’ 0.001 ‘**’ 0.01 ‘*’ 0.05 ‘.’ 0.1 ‘ ’ 1
																					(Intr)
																					Elevation 0.108												Correlation of Fixed Effects:
																					optimizer (bobyqa) convergence code: 0 (OK)												(Intr) rph Elevtn
																					boundary (singular) fit: see help('isSingular')												rph -0.017
																																	Elevation 0.107 0.033
																																	rph:Elevatn 0.031 0.246 -0.016

## Sheet: Table S17 Nutrients
CWM											Fourth Corner Analysis											GLMM
																					no interaction		Fit GLMM Environment Only Model										with interaction		Fit GLMM TraitXEnvironment Model									ANOVA
> summary(m6)											> summary(res.nt.nutri)
											Fourth-corner Statistics										> summary(mod_env.nt.nutri)												> summary(m12) # this shows that the TraitXEnvironment interaction term is significant for nutrients											> anova(mod_env.nt.nutri, m12)
Call:											------------------------										Generalized linear mixed model fit by maximum likelihood (Laplace Approximation) ['glmerMod']												Generalized linear mixed model fit by maximum likelihood (Laplace Approximation) ['glmerMod']											Data: glmm.data.nt.nutri
lm(formula = nutrients ~ Elevation, data = cwm.nt.nutri)											Permutation method Comb. 2 and 4 ( 999 permutations)										Family: binomial ( logit )												Family: binomial ( logit )											Models:
																					Formula: pa ~ Elevation + (Elevation | species) + (1 | Site)												Formula: pa ~ nutrients * Elevation + (Elevation | species) + (1 | Site)											mod_env.nt.nutri: pa ~ Elevation + (Elevation | species) + (1 | Site)
Residuals:											Adjustment method for multiple comparisons: holm										Data: glmm.data.nt.nutri												Data: glmm.data.nt.nutri											m12: pa ~ nutrients * Elevation + (Elevation | species) + (1 | Site)
Min 1Q Median 3Q Max											Test Stat Obs Std.Obs Alter Pvalue Pvalue.adj										Control: glmerControl(optimizer = "bobyqa")												Control: glmerControl(optimizer = "Nelder_Mead")											npar AIC BIC logLik deviance Chisq Df Pr(>Chisq)
-1.8458 -0.7677 -0.0413 0.2061 2.6326											1 Elevation / nutrients r -0.1585148 -0.9498234 two-sided 0.368 0.368																																	mod_env.nt.nutri 6 2637.3 2674.5 -1312.7 2625.3
																					AIC BIC logLik deviance df.resid												AIC BIC logLik deviance df.resid											m12 8 2635.2 2684.8 -1309.6 2619.2 6.0776 2 0.04789 *
Coefficients:											---										2637.3 2674.5 -1312.6 2625.3 3626												2635.2 2684.8 -1309.6 2619.2 3624											---
Estimate Std. Error t value Pr(>|t|)											Signif. codes: 0 ‘***’ 0.001 ‘**’ 0.01 ‘*’ 0.05 ‘.’ 0.1 ‘ ’ 1																																	Signif. codes: 0 ‘***’ 0.001 ‘**’ 0.01 ‘*’ 0.05 ‘.’ 0.1 ‘ ’ 1
(Intercept) 3.9601691 0.9530367 4.155 0.000971 ***																					Scaled residuals:												Scaled residuals:
Elevation -0.0004735 0.0006320 -0.749 0.466137																					Min 1Q Median 3Q Max												Min 1Q Median 3Q Max
---																					-1.4586 -0.3905 -0.2892 -0.1922 9.1146												-1.4395 -0.3973 -0.2867 -0.1866 9.6174
Signif. codes: 0 ‘***’ 0.001 ‘**’ 0.01 ‘*’ 0.05 ‘.’ 0.1 ‘ ’ 1
																					Random effects:												Random effects:
Residual standard error: 1.317 on 14 degrees of freedom																					Groups Name Variance Std.Dev. Corr												Groups Name Variance Std.Dev. Corr
Multiple R-squared: 0.03855,	Adjusted R-squared: -0.03013																				species (Intercept) 0.13076 0.3616												species (Intercept) 0.11772 0.3431
F-statistic: 0.5613 on 1 and 14 DF, p-value: 0.4661																					Elevation 1.26697 1.1256 1.00												Elevation 1.22066 1.1048 1.00
																					Site (Intercept) 0.09292 0.3048												Site (Intercept) 0.09519 0.3085
																					Number of obs: 3632, groups: species, 227; Site, 16												Number of obs: 3632, groups: species, 227; Site, 16
																					Fixed effects:												Fixed effects:
																					Estimate Std. Error z value Pr(>|z|)												Estimate Std. Error z value Pr(>|z|)
																					(Intercept) -2.36445 0.11119 -21.264 <2e-16 ***												(Intercept) -2.36661 0.11208 -21.115 <2e-16 ***
																					Elevation 0.02748 0.12944 0.212 0.832												nutrients -0.06292 0.06566 -0.958 0.3380
																					---												Elevation 0.03369 0.12940 0.260 0.7946
																					Signif. codes: 0 ‘***’ 0.001 ‘**’ 0.01 ‘*’ 0.05 ‘.’ 0.1 ‘ ’ 1												nutrients:Elevation -0.22888 0.09301 -2.461 0.0139 *
																																	---
																					Correlation of Fixed Effects:												Signif. codes: 0 ‘***’ 0.001 ‘**’ 0.01 ‘*’ 0.05 ‘.’ 0.1 ‘ ’ 1
																					(Intr)
																					Elevation 0.145												Correlation of Fixed Effects:
																					optimizer (bobyqa) convergence code: 0 (OK)												(Intr) ntrnts Elevtn
																					boundary (singular) fit: see help('isSingular')												nutrients -0.036
																																	Elevation 0.128 0.077
																																	ntrnts:Elvt 0.082 0.312 -0.023
																																	optimizer (Nelder_Mead) convergence code: 0 (OK)
																																	boundary (singular) fit: see help('isSingular')
