# Supplementary material for: Ellenberg Indicator Values Disclose Complex Environmental Filtering Processes in Plant Communities along an Elevational Gradient
Source: Biology (Basel). 2023 Jan 19;12(2):161. doi: 10.3390/biology12020161 (PMC9953212; doi:10.3390/biology12020161)
Supplement: Supplementary file 1 [file biology-12-00161-s001.zip › Tables S1-S3.xlsx]

## Sheet: Table S1 Species abundances
Species Sites	Acer campestre	Acer obtusatum	Acer platanoides	Achillea setacea	Achillea tenorii	Actaea spicata	Agrostis capillaris	Aira caryophyllea	Ajuga tenorei	Allium schoenoprasum	Allium sphaerocephalon	Allium vineale	Alyssum diffusum	Amelanchier ovalis	Androsace villosa	Anthoxanthum nipponicum	Anthoxanthum odoratum	Anthyllis montana jacquinii	Anthyllis vulneraria	Arabis collina	Arabis hirsuta	Aremonia agrimonoides	Arenaria bertolonii	Argyrolobium zanonii	Armeria canescens	Artemisia alba	Asperula cynanchica	Asperula purpurea	Asperula taurina	Aster alpinus	Astragalus sempervirens	Bellardiochloa variegata variegata	Biscutella laevigata	Brachypodium genuense	Brachypodium rupestre	Brassica gravinae	Briza media	Bromopsis erecta	Bromopsis ramosa	Bunium petraeum	Buxus sempervirens	Campanula glomerata	Campanula rapunculus	Campanula rotundifolia	Campanula scheuchzerii	Campanula trachelium	Cardamine chelidonia	Cardamine kitaibelii	Carduus affinis
#1	0	0	0	0	0	0	0	0	0	0	0	0	0	0	0	0	0	0	0	0	0	0	0	2	0	0	0	2	0	0	0	0	0	0	0	0	0	2	0	0	0	0	0	0	0	0	0	0	0
#2	0	0	0	0	0	0	0	0	0	0	0	0	0	0	0	0	0	0	0	0	0	0	0	3	0	0	0	2	0	0	0	0	0	0	0	0	0	2	0	0	15	0	0	0	0	0	0	0	0
#3	0	0	0	0	0	0	0	0	0	0	0	0	0	2	0	0	0	0	2	0	0	0	0	0	0	2	0	3	0	0	0	0	0	0	0	0	0	2	0	0	38	0	0	0	0	0	0	0	0
#4	0	0	0	0	0	0	0	0	0	0	0	0	0	0	0	0	0	0	0	2	0	0	0	0	0	0	3	3	0	0	0	0	0	0	63	0	0	3	0	0	0	0	0	0	0	0	0	0	0
#5	2	3	2	0	0	0	0	0	0	0	0	0	0	0	0	0	0	0	0	0	0	2	0	0	0	0	0	0	0	0	0	0	0	0	0	0	0	0	0	0	0	0	0	0	0	2	0	0	0
#6	0	38	2	0	0	0	0	0	0	0	0	0	0	0	0	0	0	0	0	0	0	0	0	0	0	0	0	0	3	0	0	0	0	0	0	0	0	0	2	0	0	0	0	15	0	2	2	0	0
#7	0	0	0	0	0	2	0	0	0	0	0	0	0	0	0	0	0	0	0	0	0	2	0	0	0	0	0	0	0	0	0	0	0	0	0	0	0	0	3	0	0	0	0	0	0	0	0	2	0
#8	0	0	0	0	0	0	0	0	0	0	0	2	0	0	0	0	3	0	2	3	0	0	0	0	3	0	2	0	0	0	0	0	0	0	0	0	0	15	0	2	0	0	2	0	0	0	0	0	0
#9	0	0	0	0	2	0	3	0	0	0	0	0	0	0	0	0	2	0	0	0	0	0	0	0	2	0	3	0	0	0	2	0	2	15	0	0	2	3	0	0	0	0	2	0	0	0	0	0	0
#10	0	0	0	15	15	0	3	15	2	0	0	0	0	0	0	3	0	0	0	0	0	0	0	0	0	0	2	0	0	0	0	3	0	0	0	0	0	3	0	0	0	0	0	0	2	0	0	0	0
#11	0	0	0	0	0	0	0	0	0	2	2	0	2	0	0	0	0	15	0	0	2	0	0	0	0	0	0	0	0	0	15	0	0	3	0	3	0	0	0	0	0	0	0	0	2	0	0	0	0
#12	0	0	0	0	2	0	0	0	0	0	0	0	3	0	0	0	0	3	0	0	0	0	0	0	2	0	2	0	0	0	15	0	0	63	0	0	0	3	0	0	0	2	0	0	0	0	0	0	2
#13	0	0	0	2	2	0	3	0	0	0	0	0	2	0	0	0	0	0	0	0	2	0	0	0	2	0	2	0	0	0	15	0	0	3	0	0	0	0	0	0	0	0	0	0	0	0	0	0	2
#14	0	0	0	0	0	0	0	0	0	0	0	0	0	0	0	0	0	0	0	0	0	0	3	0	0	0	2	0	0	0	0	0	2	2	0	0	0	2	0	0	0	2	0	0	2	0	0	0	0
#15	0	0	0	0	0	0	0	0	0	0	2	0	2	0	3	0	0	15	0	0	0	0	0	0	0	0	2	0	0	3	3	0	0	2	0	0	0	2	0	0	0	0	0	0	2	0	0	0	0
#16	0	0	0	0	0	0	0	0	0	0	0	0	2	0	3	0	0	0	0	0	0	0	0	0	0	0	3	0	0	0	0	0	0	0	0	0	0	2	0	0	0	0	0	0	0	0	0	0	0
[truncated: 203 more columns]

## Sheet: Table S2 EIVs
EIVs	Acer campestre	Acer obtusatum	Acer platanoides	Achillea setacea	Achillea tenorii	Actaea spicata	Agrostis capillaris	Aira caryophyllea	Ajuga tenorei	Allium schoenoprasum	Allium sphaerocephalon	Allium vineale	Alyssum diffusum	Amelanchier ovalis	Androsace villosa	Anthoxanthum nipponicum	Anthoxanthum odoratum	Anthyllis montana jacquinii	Anthyllis vulneraria	Arabis collina	Arabis hirsuta	Aremonia agrimonoides	Arenaria bertolonii	Argyrolobium zanonii	Armeria canescens	Artemisia alba	Asperula cynanchica	Asperula purpurea	Asperula taurina	Aster alpinus	Astragalus sempervirens	Bellardiochloa variegata variegata	Biscutella laevigata	Brachypodium genuense	Brachypodium rupestre	Brassica gravinae	Briza media	Bromopsis erecta	Bromopsis ramosa	Bunium petraeum	Buxus sempervirens	Campanula glomerata	Campanula rapunculus	Campanula rotundifolia	Campanula scheuchzerii	Campanula trachelium	Cardamine chelidonia	Cardamine kitaibelii	Carduus affinis
L-Light	5	5	5	7	7	2	7	11	9	8	9	8	11	7	9	8	8	11	8	7	7	4	7	8	7	9	7	11	6	9	9	8	8	8	8	7	6	8	6	11	5	7	7	7	7	4	5	3	7
T-Temperature	7	5	6	7	3	5	x	8	4	3	8	7	4	7	3	2	2	6	5	5	5	7	4	8	7	5	7	6	6	2	4	3	x	7	6	5	x	5	5	5	8	x	x	x	x	5	4	5	4
K-Continentality	4	6	4	8	4	5	4	5	4	6	5	5	4	4	5	5	5	4	5	3	3	6	3	4	5	7	5	7	5	5	7	5	5	6	4	4	4	7	5	4	5	7	7	7	7	5	4	5	4
F-Moisture	5	6	x	2	3	5	x	3	3	9	3	4	2	3	4	5	5	3	3	4	4	5	3	3	3	3	3	2	5	5	4	4	x	4	5	3	x	3	6	2	4	4	4	4	4	5	7	5	3
R-Reaction (pH)	7	7	x	7	7	6	3	3	7	4	8	x	8	x	7	3	3	9	8	8	8	9	7	2	7	7	8	7	8	7	x	4	7	7	8	7	x	8	8	7	8	7	7	7	7	8	7	7	9
N-Nutrients	6	7	x	1	1	7	3	1	2	6	2	7	2	3	2	4	4	3	3	3	3	5	1	3	2	2	3	2	4	2	3	3	2	3	4	2	2	3	6	2	4	x	x	x	x	8	7	7	9
[truncated: 203 more columns]

## Sheet: Table S3 Elevation
Site	Elevation (m)
620	#1
630	#2
700	#3
800	#4
980	#5
1110	#6
1120	#7
1630	#8
1760	#9
1830	#10
1840	#11
1840	#12
1850	#13
1930	#14
2000	#15
2000	#16
